# Supplementary material for: High Arctic seawater and coastal soil microbiome co-occurrence and composition structure and their potential hydrocarbon biodegradation
Source: ISME Commun. 2024 Jul 16;4(1):ycae100. doi: 10.1093/ismeco/ycae100 (PMC11296632; doi:10.1093/ismeco/ycae100)
Supplement: ISMECOMMUN-D-24-00102_Supplementary_tables_20240612_ycae100 [file ismecommun-d-24-00102_supplementary_tables_20240612_ycae100.xlsx]

## Sheet: README
Supplementary tables for "High Arctic Seawater and Coastal Soil Microbiome Co-occurrence and Composition Structure and Their Potential Hydrocarbon Biodegradation", Freyria, N.J., Góngora, E., Greer, C.W. & Whyte, L.G.
Tables S1, S3, S5 and S6 are located in the supplementary Microsoft Word file accompanying this manuscript.
Table	Description
S2	Flow cytometry cell enumeration (cells/ml) for seawater samples of 2022.
S4	Metagenome-assembled genomes (MAG) supplemental information.
S7	List of all hydrocarbon biodegradative genes present in each beach and taxonomy at the phylum level that possess hydrocarbon degradation genes from Fig. 6. Counts per sample were normalized to log hits per million (hpm) coding genes.
S9	List of completeness pathways present in each MAG from Fig. S7. Pathway completeness is indicated by number: absence of the pathway – 0; less than half complete – 1; half complete – 2; more than half complete – 3; and complete pathway – 4.
S10	List of MAGs and key hydrocarbon degradation genes from Fig. 7. Each value represents the number of count per gene in each MAG.
S11	List of proteins and pathways present in the five selected MAGs from Fig. 8.

## Sheet: Table S2
Table S2. Flow cytometry cell enumeration (cells/ml) for seawater samples of 2022.
	Low nucleic acid (LNA)	High nucleic acid (HNA)	Total bacterial cells	Total phytoplankton cells	Nanophytoplankton (>3µm)	Picophytoplankton (<3µm)
Assistance Bay replicate 1	639908	1.2301e+06	1.87001e+06	16308.6	10790.1	8666.67
Assistance Bay replicate 2	903744	912222	1.81597e+06	21185.2	14629.6	8641.98
Assistance Bay replicate 3	565139	1.1514e+06	1.71654e+06	17975.3	14160.5	8370.37
Average	702931	1.09791e+06	1.80084e+06	18489.7	13193.4	8559.67
Assistance Bay Lagoon replicate 1	700893	1.38273e+06	2.08362e+06	22814.8	21345.7	6839.51
Assistance Bay Lagoon replicate 2	635573	1.23808e+06	1.87366e+06	28740.7	23604.9	11703.7
Assistance Bay Lagoon replicate 3	649042	1.14122e+06	1.79026e+06	25456.8	20827.2	9555.56
Average	661836	1.25401e+06	1.91584e+06	25670.8	21925.9	9366.26
Dump Beach replicate 1	706335	1.00693e+06	1.71326e+06	18456.8	15358	5691.36
Dump Beach replicate 2	675077	826542	1.50162e+06	16000	13000	6851.85
Dump Beach replicate 3	805033	753592	1.55863e+06	16259.3	14049.4	4987.65
Average	728815	862354	1.59117e+06	16905.3	14135.8	5843.62
Dynamite Beach repicate 1	1.61447e+06	1.21471e+06	2.82918e+06	21777.8	22864.2	5506.17
Dynamite Beach repicate 2	1.04889e+06	1.75013e+06	2.79902e+06	22419.8	24382.7	3814.81
Dynamite Beach repicate 3	920714	1.79732e+06	2.71803e+06	21790.1	21321	4703.7
Average	1.19469e+06	1.58739e+06	2.78208e+06	21995.9	22856	4674.9
Tank Farm Beach replicate 1	1.04329e+06	964224	2.00751e+06	15086.4	7888.89	9913.58
Tank Farm Beach replicate 2	827390	750092	1.57748e+06	19259.3	12049.4	9037.04
Tank Farm Beach replicate 3	902746	870763	1.77351e+06	12987.7	6888.89	8123.46
Average	924474	861693	1.78617e+06	15777.8	8942.39	9024.69
Tupirvik Beach replicate 1	675118	1.55486e+06	2.22998e+06	8024.69	5555.56	5086.42
Tupirvik Beach replicate 2	745114	1.55203e+06	2.29715e+06	9135.8	6333.33	3753.09
Tupirvik Beach replicate 3	560545	1.38167e+06	1.94222e+06	10370.4	7839.51	3506.17
Average	660259	1.49619e+06	2.15645e+06	9176.95	6576.13	4115.23

## Sheet: Table S4
Table S4. Metagenome-assembled genomes (MAG) supplemental information.
	MAG Id	MAG Number	Completeness (%)	Contamination (%)	CDS count gene predict.	Contig count	16S rRNA gene	Order level	Lowest taxon level
	Coastal sediment MAGs
	Assistance Bay
	concoct_bin38	1	52.17	7.76	7615	377	1	Flavobacteriales	Aggregatimonas sp.
	concoct_bin49	2	65.24	2.52	4632	63	2	Flavobacteriales	Aureibaculum sp.
	concoct_bin44	3	78.06	4.46	4838	94	2	Flavobacteriales	Aureibaculum sp.
	concoct_bin55	4	52.17	5.04	5711	243		Flavobacteriales	Cyclobacteriaceae
	concoct_bin47	5	63.29	3.76	5357	131	1	Flavobacteriales	Dokdonia sp.
	concoct_bin53	6	77.77	4.25	6006	41		Flavobacteriales	Maribacter sp.
	concoct_bin84	7	77.07	2.99	7615	377	1	Flavobacteriales	Maribacter sp.
	concoct_bin6	8	54.09	3.45	4687	145	1	Cytophagales	Urechidicola sp.
	concoct_bin36	9	81.13	1.92	4133	39	1	Flavobacteriales	Yoonia sp.
	concoct_bin24	10	69.07	1.68	6413	57		Rhodobacterales	Polaribacter sp.
	concoct_bin78	11	51.1	9.77	5325	326		JABDMI01	Cycloclasticus sp.
MAG selected	concoct_bin83	12	79.16	9.16	4179	41	1	Methylococcales	JABDMI01
	Dump Beach
	concoct_bin61	16	61.16	3.05	6047	47	1	Flavobacteriales	Maribacter sp.
	concoct_bin59	17	69.23	2.68	1900	40		Pseudomonadales	Maribacter sp.
MAG selected	concoct_bin52	18	89.62	5.96	6828	107	1	Flavobacteriales	Pseudomonadales
	concoct_bin32	19	64.95	8.88	9708	662	1	Pseudomonadales	Pseudomonadales
	Dynamite Beach
	concoct_bin42	22	54.08	6.63	6975	415		Xanthomonadales	Arenicella sp.
	Tank Farm Beach
	concoct_bin28	25	67.55	3.13	5112	54	1	Flavobacteriales	Aureibaculum sp.
MAG selected	concoct_bin63	26	75.43	1.65	4365	76	1	Pseudomonadales	Cycloclasticus sp.
	concoct_bin37	27	63.36	6.14	5235	188	1	Methylococcales	Porticoccaceae
MAG selected	concoct_bin42	28	70.58	1.48	4362	63	2	Pseudomonadales	Porticoccaceae
	concoct_bin44	29	62.07	2.09	5909	96	1	Pseudomonadales	Porticoccaceae
	Tupirvik Beach
	concoct_bin155	44	68.95	5.75	2427	69	1	Actinomycetales	Aquiluna sp.
	concoct_bin136	45	67.59	1.86	3784	44		Flavobacteriales	Flavobacteriaceae
	concoct_bin40	46	72.22	3.73	5042	82	3	Flavobacteriales	Flavobacterium sp.
	concoct_bin170	47	67.87	0.97	4365	40	1	Flavobacteriales	Nonlabens sp.
	concoct_bin96	48	68.91	1.49	3632	26		NS11-12g	NS11-12g.
	concoct_bin78	49	80.41	5.96	3456	95	38	Flavobacteriales	Schleiferiaceae
	concoct_bin182	50	74.05	0.89	2072	18	2	Rhodobacterales	Amylibacter sp.
	concoct_bin30	51	63.79	1.72	3512	54		Rhodobacterales	Planktomarina sp.
	concoct_bin33	52	58.72	0.03	3842	91	1	Burkholderiales	Burkholderiaceae B
	Coastal seawtaer MAGs
	Assistance Bay
	concoct_bin37	13	67.2	0.48	3646	23		Flavobacteriales	Flavobacteriaceae
	concoct_bin90	14	56.63	3.73	2082	74	1	Flavobacteriales	Pelagibacter sp.
	maxbin_bin3	15	77.98	9.34	9658	342	3	Pelagibacterales	Schleiferiaceae
	Dump Beach
	concoct_bin27	20	51.87	2.96	1261	75		Flavobacteriales	Flavobacteriaceae
	concoct_bin31	21	60.19	8.7	2352	75	2	Pelagibacterales	Pelagibacter sp.
	Dynamite Beach
	concoct_bin92	23	61.02	1.22	2959	63	2	Flavobacteriales	Patiriisocius sp.
MAG selected	maxbin_bin1	24	56.38	1.11	8714	432	2	Flavobacteriales	Schleiferiaceae
	Tank Farm Beach
	concoct_bin16	30	71.73	6.43	2278	30	1	Actinomycetales	Aquiluna sp.
	concoct_bin12	31	67.74	0.73	3618	36		Flavobacteriales	Flavobacteriaceae
	concoct_bin40	32	71.79	5.39	5172	72	1	Flavobacteriales	Flavobacterium sp.
	concoct_bin106	33	77.05	1.18	4367	19	6	Flavobacteriales	Nonlabens sp.
	concoct_bin50	34	78.43	1.14	3455	9	1	NS11-12g	NS11-12g.
	maxbin_bin5	35	72.64	9.89	5873	132	1	NS11-12g	NS11-12g.
	concoct_bin19	36	64.19	0.57	3081	19	2	Flavobacteriales	Patiriisocius sp.
	concoct_bin128	37	79.45	7.37	4596	33	1	Rhodobacterales	Amylibacter sp.
	maxbin_bin7	38	63.76	8.66	3923	45	1	Rhodobacterales	Ascidiaceihabitans sp.
	concoct_bin71	39	66.56	1.23	2449	40	1	Pelagibacterales	Pelagibacter sp.
	maxbin_bin8	40	72.12	7.18	3391	65	2	Rhodobacterales	Planktomarina sp.
	maxbin_bin16	41	70.48	3.97	4837	129	2	Rhodobacterales	Yoonia sp.
	concoct_bin112	42	74.96	2.37	3737	52	1	Burkholderiales	Burkholderiaceae B
	maxbin_bin17	43	73.27	3.71	4071	70	1	Burkholderiales	Burkholderiaceae B
	Tupirvik Beach
	concoct_bin59	53	66.9	8.19	2290	52	1	Actinomycetales	Aquiluna sp.
	concoct_bin129	54	67.88	4.16	3953	43	1	Flavobacteriales	Flavobacteriaceae
	concoct_bin152	55	70.81	5.78	5145	71	2	Flavobacteriales	Flavobacterium sp.
	concoct_bin102	56	67.58	1.42	4335	33	3	Flavobacteriales	Nonlabens sp.
	concoct_bin151	57	68.98	1.13	3647	22	1	NS11-12g	NS11-12g.
	maxbin_bin5	58	56.69	2.63	6694	207	1	NS11-12g	NS11-12g.
	concoct_bin23	59	73.2	4.39	3982	103	2	Rhodobacterales	Amylibacter sp.
	concoct_bin134	60	57.59	7.52	2521	74	1	Pelagibacterales	Pelagibacter sp.
	concoct_bin118	61	56.29	6.75	6320	229	3	Rhodobacterales	Yoonia sp.
	maxbin_bin23	62	59.97	7.91	3982	103	1	Rhodobacterales	Yoonia sp.
	maxbin_bin20	63	52.49	3.49	3774	82	1	Burkholderiales	Burkholderiaceae B

## Sheet: Table S7
Table S7. List of all hydrocarbon biodegradative genes present in each beach and taxonomy at the phylum level that possess hydrocarbon degradation genes from Fig. 6. Counts per sample were normalized to log hits per million (hpm) coding genes.
		Tupirvik Beach						Dynamite Beach						Dump Beach						Tank Farm Beach						Assistance Bay Beach					Archaea			Bacteria
Pathway category	Hydrocarbon degradation genes	Sediment 2018	Sediment 2019	Sediment 2021	Sediment 2022	Seawater 2022		Sediment 2018	Sediment 2019	Sediment 2021	Sediment 2022	Seawater 2022		Sediment 2018	Sediment 2019	Sediment 2021	Sediment 2022	Seawater 2022		Sediment 2018	Sediment 2019	Sediment 2021	Sediment 2022	Seawater 2022		Sediment 2019	Sediment 2021	Sediment 2022	Seawater 2022		p__Crenarchaeota	p__Thermoplasmatota		p__Acidobacteriota	p__Actinobacteriota	p__Bacteroidota	p__Bdellovibrionota	p__Binatota	p__Campylobacterota	p__Chloroflexota	p__Cyanobacteria	p__Deinococcota	p__Desulfobacterota	p__Firmicutes	p__Gemmatimonadota	p__Methylomirabilota	p__Myxococcota	p__Nitrospirota	p__Patescibacteria
aerobic alkane	AlkB	1.98255	1.80608	0	1.57693	2.29114		1.66978	1.72065	2.13889	0	2.22247		1.68759	1.65086	2.13328	0	2.08879		2.26649	0	2.17209	1.82436	2.24955		0	2.08884	1.98806	2.0937		0	0		0	0.397703	46.929	0	0.397703	0	0	2.38622	0	0.397703	0	0	0	0	0	0
aerobic alkane	AlmA_GroupI	2.23782	2.20402	0	0	2.61773		2.03776	2.44765	1.99276	2.31088	2.57643		1.81253	2.02652	2.31338	2.11854	2.31064		2.5341	0	2.04715	3.05481	2.49943		2.28081	1.94271	1.81197	2.28276		0	0		0	14.3173	28.2369	0	0.397703	0	0	0.795406	0	0	0	0	0.397703	1.19311	0.397703	0
aerobic alkane	AlmA_GroupIII	2.23782	2.15826	0	0	2.58554		2.03776	2.35747	1.97049	2.36887	2.4813		1.81253	2.02652	2.27595	2.11854	2.21373		2.4686	0	1.93801	2.95469	2.4641		2.15588	1.94271	1.81197	2.2284		0	0		0	13.1242	23.8622	0	0.397703	0	0	0.397703	0	0	0	0	0.397703	1.19311	0.397703	0
aerobic alkane	CYP153	2.32497	2.52624	0	1.57693	2.39588		2.33879	2.64147	2.05346	1.9429	2.32258		1.90944	2.37102	2.43732	1.51648	1.61167		2.51637	0	2.29703	2.42642	2.60706		2.07669	1.8458	1.68703	2.05231		0	0		0.397703	36.191	22.6691	0	0	0	0	0.795406	0.795406	0	0	0	0.397703	0.397703	0	0
aerobic alkane	LadA_alpha	0	1.20402	0	0	1.77263		1.19266	1.64147	1.16885	1.46578	1.69419		1.5115	1.34983	1.17904	0	1.31064		1.68022	0	1.57003	1.52333	1.69325		1.37772	1.54477	1.81197	1.52943		0	0		0	1.19311	2.78392	0	0	0	0.397703	0	0	0	0	0	0	0	0	0
aerobic alkane	LadA_beta	0	1.50505	0	0	1.91876		1.49369	1.7876	1.16885	1.46578	1.7911		1.5115	1.52592	1.12105	0	1.31064		1.68022	0	1.57003	1.82436	1.53835		1.37772	1.54477	1.90888	1.35334		0	0		0	2.78392	3.18162	0	0	0	0.397703	0	0	0	0	0	0	0	0	0
aerobic alkane	LadB	2.12868	2.35014	0	1.57693	2.00308		2.1469	2.46102	1.73313	1.9429	2.09213		1.98862	1.95189	1.88873	1.51648	1.9127		1.91431	2.8573	1.87106	2.47757	1.99428		2.07669	1.98411	1.98806	1.75128		0	0		0	17.4989	4.37473	0	0	0	2.38622	0	0	0	0	0	0	0.397703	0	0
aerobic alkane	pBmoA	0	0	0	0	0		0	0	0	0	0		0	0	0	0	0		1.31225	2.8573	0	2.2223	0		0	0.942714	0	0		0	0		0	0	0	0	0	0	0	0	0	0	0	0	0	0	0	0
aerobic alkane	pBmoB	0	0	0	0	0		0	0	0	0	0		0	0	0	0	0		1.5341	2.8573	0	2.30148	0		0	0	0	0		0	0		0	0	0	0	0	0	0	0	0	0	0	0	0	0	0	0
aerobic alkane	pBmoC	0	1.20402	0	0	0		0	0	0	0	0		0	0	0	0	0		1.31225	2.8573	0	2.12539	0		0	0.942714	0	0		0.397703	0		0	0	0	0	0	0	0	0	0	0	0	0	0	0	0	0
aerobic alkane	PrmA	1.7607	1.90299	0	2.35509	0		1.19266	1.64147	1.59482	0	0		2.32441	1.59287	0.87801	1.81751	0		1.5341	0	1.39394	1.82436	0		2.22282	1.41984	1.51094	0		0	0		0	0	9.94258	0	0	0	0	0	0	0	0	0	0	0	0	0
aerobic alkane	PrmC	1.28358	1.50505	0	0	0		1.49369	1.24353	1.29379	0	0		2.05557	1.52592	0.57698	1.81751	0		1.43719	0	1.09291	1.52333	0		1.85485	1.41984	1.20991	0		0	0		0	0	12.3288	0	0	0	0	0	0	0	0	0	0	0	0	0
aerobic alkane	sBmoX	1.7607	1.90299	0	1.87796	0		1.19266	1.54456	1.59482	0	0		2.21047	1.52592	0.87801	1.81751	0		1.43719	0	1.39394	1.52333	0		2.07669	1.41984	1.51094	0		0	0		0	0	0.795406	0	0	0	0	0	0	0	0	0	0	0	0	0
aerobic alkane	sBmoY	1.28358	1.50505	0	0	0		1.19266	0.942501	0.691732	0	0		1.5115	1.22489	0.27595	1.51648	0		1.13616	0	1.09291	1.52333	0		1.67875	0.942714	1.20991	0		0	0		0	0	0.397703	0	0	0	0	0	0	0	0	0	0	0	0	0
aerobic aromatic	catA	0	0	0	0	0		0	0	0	0	0.791102		0	0	0	0	0		0.835127	0	0	0	0		0	0.942714	0	0		0	0		3.57933	0	7.95406	0	0	0	0	0	0	0	0	0	0	0	0	0
aerobic aromatic	catE	1.28358	0	0	0	1.07366		1.49369	1.24353	1.16885	0	0		0	1.59287	1.31734	0	0		1.31225	0	1.09291	0	1.69325		1.37772	1.64168	1.20991	1.52943		0	0		0	0	3.18162	0	0	0	0	0	0	0	0	0	0	0	0	0
aerobic aromatic	DmpO	0	0	0	0	0		0	0	0	0	0		0	0	0	0	0		0.835127	0	0	0	0		0	0.942714	0	0		0	0.397703		0	0	0	0	0	0	0	0	0	0	0	0	0	0	0	0
aerobic aromatic	DszC	1.88564	2.10711	1.98962	1.57693	2.76385		2.27184	2.02168	2.22321	2.06784	2.68873		2.21047	2.32755	2.08886	2.21545	2.26488		2.35364	0	2.47312	2.63727	2.42564		1.97978	2.35769	2.2513	2.39473		0	0		0	5.17014	64.4279	0	0	0	1.59081	0	0	0	0.397703	0	0	0	0	0
aerobic aromatic	MAH_alpha	2.4877	2.35014	1.98962	2.05406	2.4061		2.19266	2.37387	2.3252	2.16475	2.41435		2.16471	2.33883	2.28879	2.21545	2.00961		2.64804	0	2.34818	2.97049	2.47858		2.41912	2.46123	2.16415	2.25643		0	1.59081		0	8.74947	19.0897	0	0	0	0	0	0	0	0	0	0	0	0	0
aerobic aromatic	MAH_beta	0	0	0	0	0		0	0	0	0	0.791102		0	0.747769	0.57698	0	0		2.15735	0	0	2.47757	0.693247		1.37772	1.8458	1.20991	0		0	0.795406		0	0	0.397703	0	0	0	0	0	0	0	0	0	0	0	0	0
aerobic aromatic	nahAa	1.28358	1.20402	0	0	0		0	0	0.691732	0	0		0	1.0488	0.87801	0	0		0.835127	0	0	0	0		0	0.942714	1.20991	0		0.397703	0		15.1127	0	84.313	0	0	0	0	0	0	0.397703	0	0	0	0	0	0
aerobic aromatic	nahAb	1.88564	2.20402	2.29065	1.57693	2.53606		2.27184	2.30423	2.37297	1.9429	1.26822		2.48922	2.52592	2.36585	2.29464	2.26488		2.34028	0	2.49085	2.12539	2.65703		2.52385	2.44786	2.41403	2.19843		0	0		1.19311	0	0	0	0	0	0	0	0	0	0	0	0	0	0	0
aerobic aromatic	nahAc	0	0	0	0	0	0	0	0	0	0	0	0	0	0	0.691732	0	0	0	1.83513	0	0	0	0	0	0	0	0	0	0	0	0	0	0	0	0	0	0	0	0	0	0	0	0	0	0	0	0	0
aerobic aromatic	NdoB	2.4877	2.40814	1.98962	2.05406	2.42584		2.19266	2.44765	2.31498	2.24393	2.43455		2.16471	2.43796	2.34414	2.21545	1.9127		2.69246	0	2.39394	3.00045	2.50616		2.52385	2.53378	2.28909	2.19843		0	1.19311		0	10.3403	21.8737	0	0	0	0	0	0	0	0	0	0	0	0	0
aerobic aromatic	NdoC	0	0	0	0	0		0	0.942501	0	0	0.791102		0	0.747769	0.57698	0	0		2.17755	0	0	2.47757	0.994277		1.37772	1.8458	1.20991	0		0	0.795406		0	0	0	0	0	0	0	0	0	0	0	0	0	0	0	0
aerobic aromatic	non_NdoB_type	2.81506	2.70917	2.46674	2.42203	2.7594		2.53508	2.72065	2.70033	2.61191	2.66033		2.64183	2.71625	2.63956	2.63043	2.26488		2.8174	0	2.72638	3.01469	2.75394		2.7927	2.65028	2.55233	2.63209		0	1.19311		0	22.2714	66.8141	0	0	0	0	0	0	0	0	0	0	0	0	0
aerobic aromatic	TmoA_BmoA	1.58461	1.68114	0	1.57693	0		1.19266	1.24353	1.29379	0	0		1.81253	1.34983	0.57698	1.51648	0		1.43719	0	1.09291	1.52333	0		1.85485	1.78781	1.51094	0		0	0		0	0	0.397703	0	0	0	0	0	0	0	0	0	0	0	0	0
aerobic aromatic	TmoB_BmoB	0	0	0	0	0		0	0	0	0	0		0	0	0	0	0		0.835127	0	0	0	0		0	0.942714	0	0		0	0.397703		0	0	0	0	0	0	0	0	0	0	0	0	0	0	0	0
aerobic aromatic	TmoE	1.28358	1.50505	0	0	0		1.49369	1.41962	0.691732	0	0		1.5115	1.22489	0.27595	1.51648	0		1.43719	0	1.39394	1.52333	0		1.85485	1.41984	1.20991	0		0	0		0	0	0.397703	0	0	0	0	0	0	0	0	0	0	0	0	0
aerobic aromatic	TomA1	1.28358	1.50505	0	0	0		1.19266	0.942501	0.691732	0	0		1.5115	1.0488	0.27595	1.51648	0		1.5341	0	1.09291	1.52333	0		1.67875	1.41984	1.20991	0		0	0		0	0	0.397703	0	0	0	0	0	0	0	0	0	0	0	0	0
aerobic aromatic	TomA3	0	1.68114	0	1.57693	0		1.19266	1.24353	1.16885	0	0		1.81253	1.22489	0.27595	1.51648	0		1.5341	0	1.09291	0	0		1.85485	1.54477	1.20991	0		0	0		0	0	0.397703	0	0	0	0	0	0	0	0	0	0	0	0	0
aerobic aromatic	TomA4	0	0	0	0	0		0	0	0	0	0.791102		0	0	0	0	0		0.835127	0	0	0	0		0	0.942714	0	0		0	0.397703		0	0	0	0	0	0	0	0	0	0	0	0	0	0	0	0
aerobic aromatic	xylA	0	0	0	0	0		1.19266	0	0.992762	0	0		0	1.52592	0.57698	1.81751	0		0.835127	0	1.69497	0	0.693247		1.37772	0.942714	1.20991	0		0	0		21.0783	10.738	74.7682	0	0	0	0	0	0	0	0	0	0	0	0	0
anaerobic alkane	AhyA	2.45967	2.50505	1.98962	2.05406	2.4969		2.69781	2.59571	2.54906	2.61191	2.47234		2.59068	2.5112	2.23974	2.41957	1.9127		2.21534	0	2.59806	2.56472	2.356		2.58184	2.5555	2.62489	2.0937		0	0.397703		0.397703	12.3288	29.43	0	0.795406	0	0	0	0	0	0	0	0	0	0	0.397703
anaerobic alkane	AssA	1.98255	0	0	0	0		0	0	0	0	0		0	0	0.27595	0	0		0	0	0	0	0		0	0	0	0		0	0		7.95406	1.19311	9.94258	0	0	0	0	0	0	0	0	0	0	0.397703	0.397703	0
anaerobic aromatic	AbcA_2	1.28358	2.04911	0	0	2.3167		2.03776	1.84559	2.16885	2.31088	2.30962		2.25186	2.19493	1.97492	2.21545	2.08879		2.11388	0	2.43533	2.56472	2.1984		2.45691	2.43408	2.51094	2.19843		0.397703	0.397703		1.19311	0.795406	8.74947	0	0	0.397703	0	0	0	0	0	0	0	0	0	0
anaerobic aromatic	apc	1.28358	1.20402	0	0	1.61773		1.19266	1.24353	1.16885	0	0		1.5115	1.34983	1.17904	1.51648	0		1.5341	0	1.57003	1.52333	1.80719		0	0	1.20991	1.35334		0	0		0.397703	0.397703	0.795406	0	0	0	0	0	0	0	0	0	0	0	0	0
anaerobic aromatic	badH	0	0	0	0	0		1.19266	0.942501	0	0	0		0	0.747769	0	0	0		0.835127	0	0	2.42642	0.994277		0	0	0	1.35334		0	0		8.35176	0.795406	22.6691	0	0	0	0	0	0	0	0	0	0	1.19311	0	0
anaerobic aromatic	BssA	1.88564	0	0	0	0		0	0	0	0	0		0	0	0.27595	0	0		0	0	0	0	0		0	0	0	0		0	0		0	0	0	0	0	0	0	0	0	0	1.59081	0	0	0.397703	0	0
anaerobic aromatic	CmdA	2.12868	2.31796	1.98962	1.57693	2.27778		2.42311	2.44765	2.35449	2.50718	2.23826		2.41459	2.33883	1.98352	2.36158	1.31064		1.94907	0	2.41513	2.47757	2.10822		2.28081	2.26493	2.51094	1.8974		0	0.397703		0.397703	8.74947	18.2943	0	0.795406	0	0	0	0	0	0	0	0	0	0	0
anaerobic aromatic	EbdA	2.32497	2.48277	2.29065	1.87796	2.4061		2.63982	2.57597	2.46258	2.57973	2.3474		2.48922	2.47204	2.16804	2.47073	1.61167		2.15735	0	2.57003	2.56472	2.26145		2.41912	2.49902	2.48867	2.05231		0	0.795406		0.397703	9.54487	21.0783	0	0.397703	0	0	0.397703	0	0	0	0.397703	0	0	0	0.397703
anaerobic aromatic	fadA	1.28358	0	0	0	1.97675		1.97081	1.7876	1.97049	1.46578	0.791102		2.05557	2.39122	2.0468	1.81751	1.31064		1.83513	0	2.23904	2.12539	2.18461		2.33197	1.98411	2.20991	1.65437		0	0		24.2599	12.3288	118.118	1.59081	0	0.795406	0	0	0	0	0	0	0	0.795406	0.397703	0
anaerobic aromatic	hbaA	2.42971	2.38011	2.46674	2.05406	2.67025		2.47141	2.55529	2.61601	2.42003	1.74534		2.59068	2.6454	2.56598	2.51648	2.45677		2.52532	0	2.57003	2.56472	2.75394		2.52385	2.5225	2.74139	2.5147		0	0		3.18162	3.18162	0.795406	0	0	0	0	0	0	0	0.397703	0	0	0	0	0
anaerobic aromatic	K27540	0	1.50505	0	0	1.97675		1.79472	1.41962	1.89585	1.9429	1.96719		1.98862	1.74777	1.67389	1.51648	1.9127		1.94907	0	2.09291	2.30148	1.86934		2.07669	2.22147	2.113	1.83046		0	0.397703		0	0	0	0	0	0	0	0	0	0	0	0	0	0	0	0
anaerobic aromatic	NmsA	1.88564	0	0	0	0		0	0	0	0	0		0	0	0	0	0		0	0	0	0	0		0	0	0	0		0	0		0	0	0	0	0	0	0	0	0	0	1.59081	0	0	0	0	0
anaerobic aromatic	ped	1.28358	0	1.98962	0	1.4716		1.19266	0.942501	0	0	0		0	0.747769	0.87801	0	1.31064		0	0	0	0	1.29531		0	0	0	1.05231		0	0		0	0	2.78392	0	0	0	0	0	0	0	0	0	0	0	0	0
[truncated: 9 more columns]

## Sheet: Table S9
Table S9. List of completeness pathways present in each MAG from Fig. S7. Pathway completeness is indicated by number: absence of the pathway – 0; less than half complete – 1; half complete – 2; more than half complete – 3; and complete pathway – 4.
	MAG number	MAG taxonomy (lowest level)	Location	Source	Taxonomy (phylum or class level)	Completeness (%)	Contamination (%)	Total Cazyme (gene count)	16S rRNA gene	IBP PF11999	Embden-Meyerhof pathway	Glycolysis	Gluconeogenesis	TCA	Entner-Doudoroff pathway	Photorespiration	Reductive Calvin cycle	Reductive Calvin Benson Bassham cycle	Wood-Ljungdahl pathway	Methane oxidation	Assimilatory nitrate red.	Dissimilatory nitrate red.	Denitrification	Nitrification	Complete nitrification (comammox)	Anammox	Nitrate assimilation	Assimilatory sulfate red.	Dissimilatory sulfate red.	Sulfate-sulfur assimilation	Cytochrome bc1 complex	Cytochrome c oxidase, prokaryotes	Toluene degr.	Xylene degr.	Benzoate degr.	Catechol ortho-cleavage	Catechol meta-cleavage	Toluene degr. (anaerobic)	Biphenyl degr.	Benzoyl-CoA degr.	Benzoate degr.	Naphthalene degr.	Multidrug resistance, efflux pump NorB
	1	(g) Aggregatimonas	Assistance Bay	Sediment	p__Bacteroidota	52.17	7.76	32	1		4	4	4	3	3	1	3	3	3	0	4	2	2	0	0	1	4	4	1	2	0	0	0	0	0	0	1	0	0	0	0	0	0
	2	(g) Aureibaculum	Assistance Bay	Sediment	p__Bacteroidota	65.24	2.52	31	2		3	4	4	4	1	1	3	3	1	0	4	2	2	0	1	1	4	4	3	2	0	0	0	0	0	0	1	0	0	0	1	0	0
	3	(g) Aureibaculum	Assistance Bay	Sediment	p__Bacteroidota	78.06	4.46	43	2		4	4	4	3	3	1	3	3	2	0	4	2	2	2	3	1	4	4	3	2	0	0	0	0	0	1	1	0	0	0	1	0	0
	4	(f) Cyclobacteriaceae	Assistance Bay	Sediment	p__Bacteroidota	52.17	5.04	43		1	3	3	3	3	1	1	3	3	1	0	4	2	2	0	1	1	4	4	3	2	0	0	0	0	0	1	1	0	0	0	0	0	0
	5	(g) Dokdonia	Assistance Bay	Sediment	p__Bacteroidota	63.29	3.76	42	1		4	4	4	4	0	1	3	3	1	0	4	2	1	0	0	1	4	0	0	0	0	0	0	0	0	0	0	0	0	0	0	0	0
	6	(g) Maribacter	Assistance Bay	Sediment	p__Bacteroidota	77.77	4.25	75			4	4	4	3	3	1	3	3	3	2	4	2	2	2	3	1	4	4	4	2	0	0	0	0	0	1	1	0	0	0	0	0	0
	7	(g) Maribacter	Assistance Bay	Sediment	p__Bacteroidota	77.07	2.99	76	1		4	4	3	3	3	1	3	3	3	0	4	2	2	0	1	1	4	4	3	2	0	0	1	1	0	1	1	0	0	1	0	0	0
	8	(g) Urechidicola	Assistance Bay	Sediment	p__Bacteroidota	54.09	3.45	34	1		4	4	4	3	2	1	3	3	3	0	4	2	2	0	1	1	4	4	3	2	0	0	0	0	0	0	0	0	0	0	1	0	0
	9	(g) Yoonia	Assistance Bay	Sediment	p__Bacteroidota	81.13	1.92	53	1		3	4	4	4	3	1	3	3	3	2	4	2	3	0	1	1	4	4	4	2	0	0	1	1	0	3	1	0	0	1	1	0	0
	10	(g) Polaribacter	Assistance Bay	Sediment	c__Alphaproteobacteria	69.07	1.68	35		1	4	4	4	4	0	0	0	0	0	0	4	0	0	0	0	0	4	4	0	0	0	0	0	0	0	0	0	0	0	0	0	0	0
	11	(g) Cycloclasticus	Assistance Bay	Sediment	c__Gammaproteobacteria	51.1	9.77	18			4	4	3	3	3	1	3	3	3	2	4	2	2	0	1	1	4	4	4	2	0	0	0	0	2	0	1	0	0	0	1	2	0
MAG selected	12	(o) JABDMI01	Assistance Bay	Sediment	c__Gammaproteobacteria	79.16	9.16	36	1		4	4	3	3	4	1	3	3	1	2	4	2	1	2	1	1	4	4	4	2	4	0	1	1	0	0	1	0	0	1	0	0	0
	13	(f) Flavobacteriaceae	Assistance Bay	Seawater	p__Bacteroidota	67.2	0.48	30			3	4	4	4	0	1	3	3	3	0	2	2	1	0	1	0	2	2	1	0	0	0	0	0	0	0	0	0	0	0	1	0	0
	14	(g) Pelagibacter	Assistance Bay	Seawater	p__Bacteroidota	56.63	3.73	37	1		1	3	1	3	0	1	3	3	1	0	2	2	2	0	1	1	0	0	1	0	4	4	0	0	0	0	1	0	0	0	0	0	0
	15	(f) Schleiferiaceae	Assistance Bay	Seawater	p__Bacteroidota	77.98	9.34	5	3		4	4	4	3	3	1	3	3	1	0	4	2	0	0	0	0	4	4	4	2	0	0	0	0	0	0	3	0	0	0	0	0	0
	16	(g) Maribacter	Dump Beach	Sediment	p__Bacteroidota	61.16	3.05	47	1		4	4	4	3	3	1	3	3	3	0	4	2	2	0	0	1	4	4	2	2	0	0	1	1	0	1	0	0	0	0	0	0	0
	17	(g) Maribacter	Dump Beach	Sediment	p__Bacteroidota	69.23	2.68	73			4	4	4	3	3	1	3	3	1	0	4	2	2	0	0	1	4	4	3	2	0	0	0	0	0	1	0	0	0	0	1	0	0
MAG selected	18	(o) Pseudomonadales	Dump Beach	Sediment	c__Gammaproteobacteria	89.62	5.96	85	1		4	4	3	4	4	1	3	3	3	2	4	4	4	2	3	1	4	4	4	2	0	0	1	1	0	0	3	0	0	1	1	1	0
	19	(o) Pseudomonadales	Dump Beach	Sediment	c__Gammaproteobacteria	64.95	8.88	67	1		3	4	3	3	4	1	3	3	3	2	4	4	4	2	3	1	4	4	4	2	4	0	1	1	0	0	1	0	0	1	1	1	0
	20	(f) Flavobacteriaceae	Dump Beach	Seawater	p__Bacteroidota	51.87	2.96	15			3	3	3	3	0	1	3	3	3	0	4	2	0	0	0	0	2	0	0	0	0	0	0	0	0	0	0	0	0	0	0	0	0
	21	(g) Pelagibacter	Dump Beach	Seawater	c__Alphaproteobacteria	60.19	8.7	7	2		3	3	3	4	0	1	3	3	3	0	2	2	0	0	0	1	0	0	1	0	4	4	0	0	0	0	1	0	0	0	1	0	0
	22	(g) Arenicella	Dynamite Beach	Sediment	c__Gammaproteobacteria	54.08	6.63	25			3	4	3	3	4	1	1	3	1	2	4	2	2	0	1	1	4	4	4	2	4	0	0	0	0	0	1	0	0	0	1	0	0
	23	(g) Patiriisocius	Dynamite Beach	Seawater	p__Bacteroidota	61.02	1.22	24	2		3	4	4	3	0	1	3	3	1	0	2	2	0	0	0	0	0	2	1	0	0	0	0	0	0	0	0	0	0	0	1	0	0
MAG selected	24	(f) Schleiferiaceae	Dynamite Beach	Seawater	p__Bacteroidota	85.74	12.63	54	2		4	4	4	3	0	1	3	2	3	0	4	2	2	0	1	1	4	2	1	0	0	0	0	0	0	0	1	0	0	0	0	0	0
	25	(g) Aureibaculum	Tank Farm	Sediment	p__Bacteroidota	67.55	3.13	38	1		3	4	4	4	1	1	2	3	1	0	2	2	2	0	1	1	2	2	1	0	0	0	0	0	0	0	0	0	0	0	1	0	0
MAG selected	26	(g) Cycloclasticus	Tank Farm	Sediment	c__Gammaproteobacteria	75.43	1.65	42	1		4	4	3	4	0	1	3	3	3	2	4	2	2	0	1	1	4	4	4	2	0	0	1	1	2	0	3	0	1	0	1	1	0
	27	(f) Porticoccaceae	Tank Farm	Sediment	c__Gammaproteobacteria	63.36	6.14	24	1		4	4	3	3	2	1	3	3	3	2	4	2	2	2	3	1	4	4	3	2	4	0	1	1	0	0	0	1	0	1	1	0	0
MAG selected	28	(f) Porticoccaceae	Tank Farm	Sediment	c__Gammaproteobacteria	70.58	1.48	14	2		3	4	3	3	0	1	4	4	4	4	4	2	2	2	3	1	4	4	4	2	0	0	1	1	2	0	3	0	0	1	0	1	0
	29	(f) Porticoccaceae	Tank Farm	Sediment	c__Gammaproteobacteria	62.07	2.09	24	1		4	4	3	3	0	1	3	3	1	0	4	2	2	2	3	1	4	4	3	2	4	0	1	1	0	0	1	1	0	1	1	0	0
	30	(g) Aquiluna	Tank Farm	Seawater	p__Actinomycetota	71.73	6.43	15	1		3	4	4	4	2	1	3	3	1	0	2	2	1	0	0	1	2	1	0	0	0	4	0	0	0	0	0	0	0	1	0	0	2
	31	(f) Flavobacteriaceae	Tank Farm	Seawater	p__Bacteroidota	67.74	0.73	39			3	4	4	3	0	1	3	3	1	0	2	2	0	0	1	0	2	2	1	0	0	0	0	0	0	0	1	0	0	0	1	0	0
	32	(g) Flavobacterium	Tank Farm	Seawater	p__Bacteroidota	71.79	5.39	47	1	1	4	4	4	4	1	1	3	3	3	0	4	2	1	2	1	1	4	4	3	2	0	0	0	0	0	0	1	0	0	1	0	0	0
	33	(g) Nonlabens	Tank Farm	Seawater	p__Bacteroidota	77.05	1.18	47	6		3	4	4	3	0	1	3	3	1	0	4	2	1	2	1	1	4	2	1	0	0	0	0	0	0	0	0	0	0	0	1	0	0
	34	(o) NS11-12	Tank Farm	Seawater	p__Bacteroidota	78.43	1.14	46	1		3	4	4	4	0	1	3	3	3	0	4	2	1	2	1	1	4	2	1	0	0	0	0	0	0	2	3	0	0	0	0	0	0
	35	(o) NS11-12	Tank Farm	Seawater	p__Bacteroidota	72.64	9.89	53	1		3	4	3	3	0	1	3	3	3	0	2	2	1	2	1	1	2	2	1	0	0	0	0	0	0	1	3	0	0	0	0	0	0
	36	(g) Patiriisocius	Tank Farm	Seawater	p__Bacteroidota	64.19	0.57	27	2		4	4	4	3	0	1	3	2	1	0	2	2	1	0	0	1	0	2	1	0	0	0	0	0	0	0	0	0	0	0	0	0	0
	37	(g) Amylibacter	Tank Farm	Seawater	c__Alphaproteobacteria	79.45	7.37	30	1		3	4	3	3	4	1	3	3	1	2	4	2	2	0	1	1	4	4	4	2	0	4	0	0	0	1	1	0	0	0	1	0	0
	38	(g) Ascidiaceihabitans	Tank Farm	Seawater	c__Alphaproteobacteria	63.76	8.66	45	1		3	3	3	3	4	1	1	3	1	0	4	2	1	0	1	0	4	4	3	2	0	0	0	0	0	2	0	1	0	1	1	0	0
	39	(g) Pelagibacter	Tank Farm	Seawater	c__Alphaproteobacteria	66.56	1.23	6	1		3	3	3	3	0	1	3	3	1	0	2	2	2	0	1	1	0	2	3	0	4	4	0	0	0	0	0	0	0	0	1	0	0
	40	(g) Planktomarina	Tank Farm	Seawater	c__Alphaproteobacteria	72.12	7.18	21	2		3	4	3	4	2	1	3	3	3	2	4	2	2	0	1	1	4	4	3	2	0	0	0	0	0	2	0	0	0	1	1	0	0
	41	(g) Yoonia	Tank Farm	Seawater	c__Alphaproteobacteria	70.48	3.97	22	2		3	3	3	2	3	1	3	2	1	0	4	2	2	4	1	1	4	2	1	0	0	0	1	1	0	1	1	0	0	1	1	0	0
	42	(f) Burkholderiaceae B	Tank Farm	Seawater	c__Gammaproteobacteria	74.96	2.37	20	1		3	4	4	4	4	1	3	3	3	2	4	2	2	0	1	1	4	4	4	2	4	0	0	0	0	2	0	0	0	1	1	0	0
	43	(f) Burkholderiaceae B	Tank Farm	Seawater	c__Gammaproteobacteria	73.27	3.71	25	1		3	4	4	4	4	1	3	3	3	2	4	2	2	4	1	1	4	4	4	2	4	0	0	0	0	2	0	0	0	0	1	0	0
	44	(g) Aquiluna	Tupirvik Beach	Sediment	p__Actinomycetota	68.95	5.75	9	1		3	4	4	3	2	1	3	2	1	0	0	2	1	0	0	1	2	0	0	0	4	4	0	0	0	0	0	0	0	1	0	0	2
	45	(f) Flavobacteriaceae	Tupirvik Beach	Sediment	p__Bacteroidota	67.59	1.86	32			3	4	4	3	0	1	3	3	3	0	2	0	0	0	1	0	2	2	1	0	0	0	0	0	0	0	1	0	0	0	1	0	0
	46	(g) Flavobacterium	Tupirvik Beach	Sediment	p__Bacteroidota	72.22	3.73	53	3	1	4	4	4	4	2	1	3	3	3	0	4	2	1	2	1	1	4	4	3	2	0	0	0	0	0	0	1	0	0	1	0	0	0
	47	(g) Nonlabens	Tupirvik Beach	Sediment	p__Bacteroidota	67.87	0.97	47	1	1	4	4	4	4	0	1	3	3	1	0	2	2	1	0	0	1	2	2	1	0	0	0	0	0	0	0	0	0	0	0	0	0	0
	48	(o) NS11-12	Tupirvik Beach	Sediment	p__Bacteroidota	68.91	1.49	39			3	4	4	4	0	1	3	3	3	0	4	0	1	2	1	1	4	2	1	0	0	0	0	0	0	1	3	0	0	0	0	0	0
	49	(f) Schleiferiaceae	Tupirvik Beach	Sediment	p__Bacteroidota	80.41	5.96	37	38		3	4	4	3	0	1	3	3	1	0	4	2	0	0	0	0	4	2	1	0	0	0	0	0	0	0	1	0	0	0	0	0	0
	50	(g) Amylibacter	Tupirvik Beach	Sediment	c__Alphaproteobacteria	74.05	0.89	22	2		3	4	3	3	4	1	3	3	3	2	4	2	2	0	1	1	4	4	4	2	0	4	0	0	0	1	1	0	0	0	1	0	0
	51	(g) Planktomarina	Tupirvik Beach	Sediment	c__Alphaproteobacteria	63.79	1.72	21			3	3	3	3	4	1	3	3	3	2	4	2	2	0	1	1	4	4	3	2	0	0	0	0	0	1	1	0	1	0	1	0	0
	52	(f) Burkholderiaceae B	Tupirvik Beach	Sediment	c__Gammaproteobacteria	58.72	0.03	11	1		3	4	4	4	4	1	3	3	3	2	4	0	2	0	1	1	4	4	1	2	0	0	0	0	0	1	0	0	0	0	1	1	0
	53	(g) Aquiluna	Tupirvik Beach	Seawater	p__Actinomycetota	66.9	8.19	7	1		3	4	4	3	1	1	3	2	1	0	0	0	1	0	0	1	2	2	1	0	4	4	0	0	0	0	0	0	0	1	0	0	2
	54	(f) Flavobacteriaceae	Tupirvik Beach	Seawater	p__Bacteroidota	67.88	4.16	36	1		3	4	4	3	0	1	3	3	3	3	2	0	0	0	1	0	2	2	1	0	0	0	0	0	0	0	1	0	0	0	1	0	0
	55	(g) Flavobacterium	Tupirvik Beach	Seawater	p__Bacteroidota	70.81	5.78	54	2		4	4	4	4	2	1	3	3	3	0	4	2	1	2	1	1	4	4	3	4	0	0	0	0	0	0	1	0	0	1	0	0	0
	56	(g) Nonlabens	Tupirvik Beach	Seawater	p__Bacteroidota	67.58	1.42	44	3	1	4	4	4	4	0	1	3	3	1	0	2	2	1	0	0	1	2	2	1	0	0	0	0	0	0	0	0	0	0	0	0	0	0
	57	(o) NS11-12	Tupirvik Beach	Seawater	p__Bacteroidota	68.98	1.13	36	1		3	4	4	4	0	1	3	3	3	0	4	0	1	2	1	1	4	2	1	0	0	0	0	0	0	1	3	0	0	0	0	0	0
	58	(o) NS11-12	Tupirvik Beach	Seawater	p__Bacteroidota	56.69	2.63	30	1		3	4	3	4	2	1	3	3	3	0	4	0	1	2	1	1	4	2	1	0	0	0	0	0	0	1	0	0	0	0	0	0	0
	59	(g) Amylibacter	Tupirvik Beach	Seawater	c__Alphaproteobacteria	73.2	4.39	22	2		3	4	3	3	4	1	3	3	3	2	4	2	2	0	1	1	4	4	4	2	0	4	1	1	0	1	1	0	0	0	1	0	0
	60	(g) Pelagibacter	Tupirvik Beach	Seawater	c__Alphaproteobacteria	57.59	7.52	7	1		3	4	3	4	0	1	3	3	1	0	2	2	2	0	1	1	0	2	3	0	0	4	0	0	0	0	0	0	0	0	0	0	0
	61	(g) Yoonia	Tupirvik Beach	Seawater	c__Alphaproteobacteria	56.29	6.75	23	3		3	4	4	4	2	2	3	3	3	2	4	2	2	0	1	1	2	4	3	2	0	0	0	0	0	1	1	0	1	1	1	0	0
	62	(g) Yoonia	Tupirvik Beach	Seawater	c__Alphaproteobacteria	59.97	7.91	15	1		3	3	3	4	1	1	3	3	1	2	4	2	2	0	1	1	2	2	3	0	0	0	0	0	0	1	0	0	0	1	0	0	0
	63	(f) Burkholderiaceae B	Tupirvik Beach	Seawater	c__Gammaproteobacteria	52.49	3.49	6	1		3	4	3	4	4	1	3	3	3	2	4	0	2	0	1	1	4	4	1	2	0	0	0	0	0	1	0	0	0	1	1	1	0

## Sheet: Table S10
Table S10. List of MAGs and key hydrocarbon degradation genes from Fig. 7. Each value represents the number of count per gene in each MAG.
	MAG number	MAG taxonomy (lowest level)	Taxonomy (phylum or class level)	Location	AlkB	AlmA_GroupI	AlmA_GroupIII	CYP153	LadA_alpha	LadA_beta	LadB	pBmoA	pBmoB	pBmoC	PrmA	PrmC	sBmoX	sBmoY	sBmoZ	catA	catE	DmpO	DszC	MAH_alpha	MAH_beta	nahAa	nahAb	nahAc	nidA	NdoB	NdoC	non_NdoB_type	TmoA_BmoA	TmoB_BmoB	TmoE	TomA1	TomA3	TomA4	xylA	AhyA	AssA	AbcA	apc	badH	bsdCD	BssA	bssG	CmdA	EbdA
	1	(g) Aggregatimonas	p__Bacteroidota	Assistance Bay	0	1	0	1	0	0	0	0	0	0	1	0	0	0	0	0	0	0	0	0	0	1	0	0	0	0	0	2	0	0	0	0	0	0	0	1	0	0	0	0	0	0	0	0	1
	2	(g) Aureibaculum	p__Bacteroidota	Assistance Bay	0	1	0	1	1	0	1	0	0	0	1	0	0	0	0	0	0	0	10	0	0	2	0	0	0	0	0	1	0	0	0	0	0	0	0	11	0	0	0	1	0	0	0	5	6
	3	(g) Aureibaculum	p__Bacteroidota	Assistance Bay	1	1	0	1	1	0	0	0	0	0	1	1	0	0	0	0	0	0	5	2	0	2	0	0	0	2	0	3	0	0	0	0	0	0	0	8	0	0	0	1	0	0	0	5	6
	4	(f) Cyclobacteriaceae	p__Bacteroidota	Assistance Bay	1	5	5	1	0	0	0	0	0	0	1	0	0	0	0	1	0	0	9	0	1	1	0	0	0	0	0	2	1	0	0	0	0	0	0	5	0	0	0	0	0	0	0	5	3
	5	(g) Dokdonia	p__Bacteroidota	Assistance Bay	0	1	0	1	1	0	0	0	0	0	2	1	0	0	0	0	0	0	5	2	0	2	0	0	0	2	0	3	0	0	0	0	0	0	0	8	0	0	0	0	0	0	0	5	6
	6	(g) Maribacter	p__Bacteroidota	Assistance Bay	0	6	3	0	0	1	1	0	0	0	1	0	0	0	0	0	1	0	2	3	1	2	0	0	0	4	0	4	0	1	0	0	0	0	0	4	0	0	0	0	0	1	0	2	2
	7	(g) Maribacter	p__Bacteroidota	Assistance Bay	0	6	4	1	0	0	0	0	0	0	2	0	0	0	0	0	0	0	5	2	1	2	0	0	0	2	0	2	0	0	0	0	0	0	0	2	0	0	0	0	0	0	0	2	1
	8	(g) Urechidicola	p__Bacteroidota	Assistance Bay	3	3	3	0	0	1	0	0	1	0	1	0	0	0	0	0	0	0	2	0	1	3	0	0	0	0	1	0	0	0	0	0	0	0	1	3	0	0	0	1	0	0	0	1	1
	9	(g) Yoonia	p__Bacteroidota	Assistance Bay	1	5	5	1	2	1	3	0	0	0	1	0	0	0	0	1	1	0	10	1	0	1	0	0	0	1	0	1	1	0	1	0	1	0	0	4	0	1	0	2	0	0	0	3	3
	10	(g) Polaribacter	c__Alphaproteobacteria	Assistance Bay	0	4	2	0	0	0	0	0	0	0	2	0	0	0	0	0	0	0	3	0	0	0	0	0	0	0	0	0	0	0	0	0	0	0	0	1	0	0	0	0	0	0	0	0	1
	11	(g) Cycloclasticus	c__Gammaproteobacteria	Assistance Bay	0	6	4	2	0	0	0	1	0	2	2	2	1	1	1	0	0	1	7	18	8	5	0	1	0	19	10	16	5	0	3	3	4	1	1	2	0	11	0	1	2	0	0	3	4
MAG selected	12	(o) JABDMI01	c__Gammaproteobacteria	Assistance Bay	2	6	6	0	0	0	1	0	0	0	1	0	0	0	0	0	0	0	12	2	0	5	0	0	0	2	0	3	0	0	0	0	0	0	0	3	0	0	0	0	0	0	0	2	2
	13	(f) Flavobacteriaceae	p__Bacteroidota	Assistance Bay	1	1	1	0	1	1	1	0	0	0	2	0	0	0	0	0	0	0	1	1	0	0	0	0	0	1	0	1	0	0	0	0	0	0	0	1	0	0	0	1	0	0	0	1	1
	14	(g) Pelagibacter	p__Bacteroidota	Assistance Bay	0	5	4	0	0	1	1	0	0	0	0	0	0	0	0	0	0	0	0	1	0	0	0	0	0	2	0	2	0	0	0	0	0	0	0	1	0	0	0	0	0	0	0	0	1
	15	(f) Schleiferiaceae	c__Alphaproteobacteria	Assistance Bay	1	4	4	1	2	0	0	0	0	0	1	0	0	1	0	0	0	0	3	0	0	2	0	0	0	0	0	1	0	0	0	1	1	0	0	0	1	0	0	0	0	0	0	0	0
	16	(g) Maribacter	p__Bacteroidota	Dump Beach	1	4	2	1	0	0	0	0	0	0	3	0	0	0	0	0	0	0	3	1	1	0	0	0	0	1	0	2	0	0	0	0	0	0	0	1	1	0	0	0	0	1	0	1	0
	17	(g) Maribacter	p__Bacteroidota	Dump Beach	1	5	2	1	0	0	0	0	0	0	3	0	0	0	0	0	0	0	3	2	1	0	0	0	0	2	0	2	0	0	0	0	0	0	0	0	0	0	0	1	0	0	0	0	0
MAG selected	18	(o) Pseudomonadales	c__Gammaproteobacteria	Dump Beach	0	6	2	1	3	3	3	0	0	0	2	0	0	0	0	0	0	0	10	7	1	7	0	0	0	8	1	11	0	0	0	1	0	1	0	14	0	5	0	2	0	0	0	11	12
	19	(o) Pseudomonadales	c__Gammaproteobacteria	Dump Beach	1	9	5	2	3	2	1	0	0	0	2	0	0	0	0	0	0	0	10	6	1	5	0	0	0	8	1	11	1	1	0	0	0	1	1	10	0	1	0	3	0	0	0	5	9
	20	(f) Flavobacteriaceae	p__Bacteroidota	Dump Beach	0	0	1	0	1	1	2	0	0	0	1	0	0	0	0	0	0	0	4	1	0	2	0	0	0	1	0	3	0	0	0	0	0	0	0	2	0	0	0	0	0	0	0	0	0
	21	(g) Pelagibacter	c__Alphaproteobacteria	Dump Beach	0	4	1	0	0	0	0	0	0	0	0	0	0	0	0	0	0	0	0	2	0	0	0	0	0	3	0	3	0	0	0	0	0	0	0	1	0	0	0	1	0	0	0	0	1
	22	(g) Arenicella	c__Gammaproteobacteria	Dynamite Beach	0	6	3	0	1	0	0	0	0	0	1	0	0	0	0	0	0	0	0	5	0	1	0	0	0	5	0	8	0	0	0	0	0	0	0	1	0	1	0	1	0	0	0	1	0
	23	(g) Patiriisocius	p__Bacteroidota	Dynamite Beach	2	1	0	0	0	0	0	0	0	0	1	0	0	0	0	0	0	0	3	1	0	2	0	0	0	1	0	1	0	0	0	0	0	0	0	0	0	0	0	1	0	0	0	0	0
MAG selected	24	(f) Schleiferiaceae	p__Bacteroidota	Dynamite Beach	2	3	2	1	0	0	1	0	0	0	1	0	0	1	0	0	0	0	3	1	0	3	0	0	0	1	1	3	0	0	0	0	0	0	0	1	0	0	0	0	0	0	0	1	1
	25	(g) Aureibaculum	p__Bacteroidota	Tank Farm	0	2	0	1	1	0	0	0	0	0	1	0	0	0	0	0	0	0	7	1	0	1	0	0	0	1	0	2	0	0	0	0	0	0	0	13	0	0	0	1	0	0	0	7	8
MAG selected	26	(g) Cycloclasticus	c__Gammaproteobacteria	Tank Farm	0	8	6	2	0	0	0	1	1	2	2	2	2	2	0	0	0	1	17	26	13	6	0	6	3	28	16	26	4	1	3	3	5	1	2	3	1	10	0	1	2	0	0	3	4
	27	(f) Porticoccaceae	c__Gammaproteobacteria	Tank Farm	0	25	21	7	0	2	6	1	4	1	2	0	0	0	0	0	0	0	24	3	1	3	0	0	0	3	0	5	0	0	0	0	0	0	0	3	0	1	0	2	0	0	1	2	3
MAG selected	28	(f) Porticoccaceae	c__Gammaproteobacteria	Tank Farm	1	25	23	7	5	3	7	3	2	1	1	0	0	0	1	0	0	0	14	26	10	0	0	3	0	28	11	23	0	0	0	0	0	0	0	3	0	11	3	0	0	0	0	1	4
	29	(f) Porticoccaceae	c__Gammaproteobacteria	Tank Farm	0	40	35	5	10	12	19	1	1	2	0	0	0	1	0	0	0	0	12	8	1	0	0	0	0	8	1	14	0	0	0	0	0	0	0	4	0	4	4	2	0	0	1	4	4
	30	(g) Aquiluna	p__Actinomycetota	Tank Farm	0	3	1	0	3	3	0	0	0	0	0	0	0	0	0	0	0	0	0	0	0	0	0	0	0	1	0	1	0	0	0	0	0	0	0	0	0	0	0	0	0	0	0	0	0
	31	(f) Flavobacteriaceae	p__Bacteroidota	Tank Farm	0	4	1	0	1	1	1	0	0	0	2	0	0	0	0	0	0	0	6	1	0	0	0	0	0	1	0	3	0	0	0	0	0	0	0	1	0	0	0	1	0	0	0	1	0
	32	(g) Flavobacterium	p__Bacteroidota	Tank Farm	0	5	4	2	1	0	0	0	0	0	2	0	1	0	0	0	0	0	4	0	0	0	0	0	0	0	0	0	0	0	0	0	0	0	0	1	0	0	0	0	0	0	0	0	0
	33	(g) Nonlabens	p__Bacteroidota	Tank Farm	0	2	0	1	1	0	0	0	0	0	2	0	0	0	0	0	0	0	4	0	0	3	0	0	0	0	0	1	0	0	0	0	0	0	0	0	0	0	0	1	0	0	0	0	0
	34	(o) NS11-12	p__Bacteroidota	Tank Farm	0	2	2	0	0	0	0	0	0	0	2	1	0	0	0	1	0	0	5	0	0	3	0	0	0	0	0	0	0	0	0	0	1	0	0	0	0	0	0	0	0	0	0	0	1
	35	(o) NS11-12	p__Bacteroidota	Tank Farm	0	2	2	0	0	0	0	0	0	0	0	1	0	0	0	0	0	0	5	0	0	4	0	0	0	0	0	0	0	0	0	0	1	0	1	0	0	0	0	3	0	0	0	0	1
	36	(g) Patiriisocius	p__Bacteroidota	Tank Farm	0	2	0	0	0	0	0	0	0	1	0	0	0	0	0	0	0	0	2	0	0	2	0	0	0	0	0	2	0	0	0	0	0	0	0	0	0	0	0	0	0	0	0	0	0
	37	(g) Amylibacter	c__Alphaproteobacteria	Tank Farm	1	9	6	2	0	0	1	0	0	0	2	0	0	0	0	1	0	0	3	2	0	4	0	0	0	3	0	4	0	0	0	0	0	0	0	6	0	2	0	1	0	0	0	5	7
	38	(g) Ascidiaceihabitans	c__Alphaproteobacteria	Tank Farm	2	11	7	7	1	1	2	1	0	0	0	0	0	0	0	0	0	0	11	2	0	0	0	0	0	4	0	2	0	0	0	0	0	0	0	5	0	0	0	0	0	0	0	5	5
	39	(g) Pelagibacter	c__Alphaproteobacteria	Tank Farm	0	5	6	0	0	1	0	0	0	0	0	0	0	0	0	0	0	0	0	3	0	0	0	0	0	4	0	4	0	0	0	0	0	0	0	2	0	0	0	1	0	0	0	0	1
	40	(g) Planktomarina	c__Alphaproteobacteria	Tank Farm	0	2	1	3	0	0	1	0	1	0	2	0	0	0	0	1	0	0	6	4	0	0	0	0	0	5	0	8	0	0	0	0	0	1	0	5	0	0	1	1	0	0	1	3	5
	41	(g) Yoonia	c__Alphaproteobacteria	Tank Farm	0	7	4	3	0	2	0	0	0	1	1	0	0	0	0	2	0	0	7	2	0	7	1	0	0	2	0	3	0	0	0	0	0	0	3	2	0	0	0	2	0	0	0	2	2
	42	(f) Burkholderiaceae B	c__Gammaproteobacteria	Tank Farm	0	4	1	6	0	0	0	0	0	0	1	0	0	0	0	0	0	0	5	4	1	3	0	0	0	4	1	6	0	0	0	0	1	0	0	7	1	2	0	1	0	0	0	5	5
	43	(f) Burkholderiaceae B	c__Gammaproteobacteria	Tank Farm	0	9	4	6	0	0	0	0	0	0	1	0	0	0	0	0	0	0	5	4	1	3	0	0	0	4	1	6	0	0	0	0	1	0	1	7	1	2	0	2	0	0	0	5	5
	44	(g) Aquiluna	p__Actinomycetota	Tupirvik Beach	0	0	0	0	1	1	0	0	0	0	0	0	0	0	0	0	0	0	0	0	0	1	0	0	0	1	0	2	0	1	0	0	0	0	0	0	0	0	0	0	0	0	0	0	0
	45	(f) Flavobacteriaceae	p__Bacteroidota	Tupirvik Beach	1	4	1	0	1	1	1	0	0	0	2	0	0	0	0	0	0	0	6	1	0	0	0	0	0	1	0	2	0	0	0	0	0	0	0	2	0	0	0	0	0	0	0	0	0
	46	(g) Flavobacterium	p__Bacteroidota	Tupirvik Beach	0	6	5	2	0	0	0	0	0	0	2	0	1	0	0	0	0	0	5	0	1	2	0	0	0	0	0	0	0	0	0	0	0	0	0	0	0	0	0	0	0	0	0	0	0
	47	(g) Nonlabens	p__Bacteroidota	Tupirvik Beach	0	0	0	1	1	0	0	0	0	0	1	0	1	0	0	0	0	0	3	0	0	2	0	0	0	0	0	0	0	0	0	0	0	0	0	0	1	0	0	1	0	0	0	0	0
	48	(o) NS11-12	p__Bacteroidota	Tupirvik Beach	0	1	1	0	0	0	0	0	0	0	2	0	1	0	0	1	0	0	6	0	0	0	0	0	0	0	1	0	0	0	0	0	0	0	0	0	0	0	0	0	0	0	0	1	1
	49	(f) Schleiferiaceae	p__Bacteroidota	Tupirvik Beach	2	3	1	0	0	0	0	0	0	0	1	0	0	0	0	0	0	0	2	0	0	5	0	0	0	0	0	0	0	0	0	0	0	0	1	0	0	1	0	1	0	0	0	0	0
	50	(g) Amylibacter	c__Alphaproteobacteria	Tupirvik Beach	1	5	3	2	1	1	1	0	0	0	1	0	0	0	0	0	0	1	3	2	0	1	0	0	0	2	0	5	0	0	0	0	0	0	0	5	0	0	0	1	0	0	0	3	5
	51	(g) Planktomarina	c__Alphaproteobacteria	Tupirvik Beach	0	3	3	2	1	1	3	0	1	0	2	0	0	0	0	1	0	0	4	0	0	3	1	0	0	1	0	6	0	0	0	0	0	1	1	6	0	0	0	1	0	0	0	4	6
	52	(f) Burkholderiaceae B	c__Gammaproteobacteria	Tupirvik Beach	0	3	2	3	0	0	0	0	0	0	1	0	0	0	1	0	0	0	9	3	1	0	0	0	0	3	1	4	0	0	0	0	0	0	0	5	1	0	0	0	0	0	0	4	3
	53	(g) Aquiluna	p__Actinomycetota	Tupirvik Beach	1	1	0	1	2	2	0	0	0	0	0	0	0	0	1	0	0	0	0	0	0	0	0	0	0	1	0	2	0	1	0	0	0	0	0	0	0	0	0	0	0	0	0	0	0
	54	(f) Flavobacteriaceae	p__Bacteroidota	Tupirvik Beach	1	4	0	0	1	1	1	0	0	0	2	0	0	0	0	0	0	0	6	1	0	0	0	0	0	1	0	3	0	0	0	0	0	0	0	2	0	0	0	0	0	0	0	0	0
	55	(g) Flavobacterium	p__Bacteroidota	Tupirvik Beach	0	6	5	2	0	0	0	0	0	0	2	0	1	0	0	0	0	0	5	0	0	2	0	0	0	0	0	0	0	0	0	0	0	0	0	0	0	0	0	0	0	0	0	0	0
	56	(g) Nonlabens	p__Bacteroidota	Tupirvik Beach	0	0	0	1	1	0	0	0	0	0	1	0	0	0	0	0	0	0	3	0	0	1	0	0	0	0	0	0	0	0	0	0	0	0	0	0	1	0	0	1	0	0	0	0	0
	57	(o) NS11-12	p__Bacteroidota	Tupirvik Beach	0	1	1	0	0	0	0	0	0	0	1	0	1	0	0	0	0	0	7	0	0	0	0	0	0	0	1	0	0	0	0	0	0	0	0	0	0	0	0	0	0	0	0	1	1
	58	(o) NS11-12	p__Bacteroidota	Tupirvik Beach	0	1	2	0	0	0	0	0	0	0	1	0	1	0	0	0	0	0	8	0	0	0	0	0	0	0	1	0	0	0	0	0	0	0	0	0	0	0	0	0	0	0	0	1	1
	59	(g) Amylibacter	c__Alphaproteobacteria	Tupirvik Beach	1	7	4	2	1	1	1	0	0	0	1	0	0	0	0	1	0	1	3	2	0	2	0	0	0	2	0	5	0	0	0	0	0	0	1	5	0	1	0	1	0	0	0	3	5
	60	(g) Pelagibacter	c__Alphaproteobacteria	Tupirvik Beach	0	5	5	0	0	2	1	0	0	0	0	1	0	0	0	0	0	0	0	2	0	2	0	0	0	2	0	2	0	0	0	0	0	0	0	2	0	0	0	0	0	0	0	0	1
	61	(g) Yoonia	c__Alphaproteobacteria	Tupirvik Beach	1	7	5	4	0	2	2	0	0	1	1	0	0	0	1	0	0	0	5	2	0	1	0	0	0	2	0	3	0	1	0	0	0	0	0	3	0	0	0	1	0	0	0	2	3
	62	(g) Yoonia	c__Alphaproteobacteria	Tupirvik Beach	1	5	3	0	0	2	1	0	1	1	1	0	0	0	0	0	2	0	4	2	0	0	0	0	1	2	0	2	0	0	0	0	0	0	0	3	0	0	0	0	0	0	2	3	3
	63	(f) Burkholderiaceae B	c__Gammaproteobacteria	Tupirvik Beach	0	3	2	2	0	0	0	0	0	0	0	0	0	0	0	1	0	0	7	2	0	2	0	0	0	2	0	2	0	0	0	0	0	1	1	5	1	0	0	1	0	0	0	4	3
[truncated: 5 more columns]

## Sheet: Table S11
Table S11. List of proteins and pathways present in the five selected MAGs from Fig. 8.
Protein/enzyme abbreviation name	KEGG number	Protein/enzyme description name	MAG-12 - (o) JABDMI01	MAG-18 - (o) Pseudomonodales	MAG-24 - (f) Schleiferiaceae	MAG-26 - (g) Cycloclasticus	MAG-28 - (f) Porticoccaceae
ABC transporters
afuA	K02012	iron(III) transport system substrate-binding protein	2
afuB	K02011	iron(III) transport system permease protein	1		2
afuC	K02010	iron(III) transport system ATP-binding protein	16	29	21	16	4
cbiO	K02006	cobalt/nickel transport system ATP-binding protein	36	47	36	25	17
ccmA	K02193	heme exporter protein A	5	2		1
ccmB	K02194	heme exporter protein B	2	2
ccmC	K02195	heme exporter protein C	2	1
cysA	K02045	sulfate/thiosulfate transport system ATP-binding protein	36	45	36	27	16
cysP	K02048	sulfate/thiosulfate transport system substrate-binding protein	1	13	2	3	3
livF	K01996	branched-chain amino acid transport system ATP-binding protein	34	45	38	30	16
livG	K01995	branched-chain amino acid transport system ATP-binding protein	34	47	45	28	20
livH	K01997	branched-chain amino acid transport system ATP-binding protein	6	20	22	11	3
livM	K01998	branched-chain amino acid transport system ATP-binding protein	8	24	26	13	5
livK	K01999	branched-chain amino acid transport system substrate-binding protein			1	1
lolC	K09808	lipoprotein-releasing system permease protein	10	4	4	4	4
lolD	K09810	lipoprotein-releasing system ATP-binding protein	3	5	3	2	2
lolE	K09808	lipoprotein-releasing system permease protein	10	4	4	4	4
lptB	K06861	lipopolysaccharide export system ATP-binding protein	31	45	40	28	15
lptF	K07091	lipopolysaccharide export system permease protein	2	3	1		1
lptG	K11720	lipopolysaccharide export system permease protein	2	4	1	1	2
macB	K05685	macrolide transport system ATP-binding/permease protein	2	1	1	1
mlaD	K02067	phospholipid/cholesterol/gamma-HCH transport system substrate-binding protein	1	2	1	1
mlaE	K02066	phospholipid/cholesterol/gamma-HCH transport system permease protein	1	1	1	1
mlaF	K02065	phospholipid/cholesterol/gamma-HCH transport system ATP-binding protein	5	11	11	7
msik	K10112	multiple sugar transport system ATP-binding protein	8	12	9	6	1
natA	K09697	sodium transport system ATP-binding protein	2
natB	K09696	sodium transport system permease protein	1
nrtA	K15576	nitrate/nitrite transport system substrate-binding protein				1	1
nrtB	K15577	nitrate/nitrite transport system permease protein	1
opuBA	K05847	osmoprotectant transport system ATP-binding protein	20	35	21	19	4
opuBB	K05846	osmoprotectant transport system permease protein		2
opuBC	K05845	osmoprotectant transport system substrate-binding protein		1
potA	K11072	spermidine/putrescine transport system ATP-binding protein	16	30	15	15	3
potB	K11071	spermidine/putrescine transport system permease protein			2	1
proV	K02000	glycine betaine/proline transport system ATP-binding protein	17	35	13	17	3
pstA	K02038	phosphate transport system permease protein	2	3	3	2	2
pstB	K02036	phosphate transport system ATP-binding protein	1	3	3	1	1
pstC	K02037	phosphate transport system permease protein	2	4	3	2	2
pstS	K02040	phosphate transport system substrate-binding protein	6	6	2	4	3
sapB	K19227	cationic peptide transport system permease protein		1
thuK	K10111	multiple sugar transport system ATP-binding protein	26	38	29	24	11
tylC	K18230	macrolide transport system ATP-binding/permease protein			1
urtD	K11962	urea transport system ATP-binding protein	3	9	15	9	1
yejB	K13894	microcin C transport system permease protein	2		2		1
yejF	K13896	microcin C transport system ATP-binding protein	2	1	3	1
znuA	K09815	zinc transport system substrate-binding protein		1
znuB	K09816	zinc transport system permease protein		1	2
znuC	K09817	zinc transport system ATP-binding protein		3	3		1
Two component system
cheA	K03407	two-component system, chemotaxis family, sensor kinase CheA	47	157	28	50	35
cheB	K03412	two-component system, chemotaxis family, protein-glutamate methylesterase/glutaminase				1	2
cheR	K00575	chemotaxis protein methyltransferase CheR				1
cheY	K03413	two-component system, chemotaxis family, chemotaxis protein CheY				1
cheW	K03408	purine-binding chemotaxis protein CheW				2	1
MCP	K03406	methyl-accepting chemotaxis protein				1
Alkane degradation
ACADM/acd	K00249	acyl-CoA dehydrogenase	19	16	6	35	55
ACADL	K00255	long-chain-acyl-CoA dehydrogenase	2	1		4	4
acox	K00232	acyl-CoA oxidase	1	5	3	2	1
ADH	K00001	alcohol dehydrogenase	4	14	4	6	7
alkBM	K00496	alkane 1-monooxygenase	1		2
alkH/ALDH	K00128	NADP-dependent aldehyde dehydrogenase	2	10	3	4	4
almA		Alkane monooxygenase	12	8	5	14	48
fadA	K00632	acetyl-CoA acyltransferase	6	8		1	4
fadB	K01825	3-hydroxyacyl-CoA dehydrogenase / enoyl-CoA hydratase / 3-hydroxybutyryl-CoA epimerase / enoyl-CoA isomerase	7	14	9	16	25
fadD	K01897	long-chain acyl-CoA synthetase	9	35	11	28	25
fadJ	K01782	3-hydroxyacyl-CoA dehydrogenase / enoyl-CoA hydratase / 3-hydroxybutyryl-CoA epimerase	7	14	9	17	24
HADH	K00022	3-hydroxyacyl-CoA dehydrogenase	10	22	9	17	26
hcaD	K00529	3-phenylpropionate/trans-cinnamate dioxygenase ferredoxin reductase component	11	15	7	13	8
mbtM	K01909	long-chain-fatty-acid--[acyl-carrier-protein] ligase	8	25	8	19	12
paaF	K01692	enoyl-CoA hydratase	8	14	11	16	26
Aromatic compound degradation
apc	K10701	acetophenone carboxylase					3
Aryl-alcohol dehydrogenase	K00055	aryl-alcohol dehydrogenase	2	1		2	3
badH	K07535	2-hydroxycyclohexanecarboxyl-CoA dehydrogenase		2		1
chnA	K17754	cyclohexanol dehydrogenase				1	5
chnB	K03379	cyclohexanone monooxygenase				3	5
dmpB/catE	K00446	catechol 2,3-dioxygenase				1	1
dmpC	K10217	aminomuconate-semialdehyde/2-hydroxymuconate-6-semialdehyde dehydrogenase	1	1		2
dmpH	K01617	2-oxo-3-hexenedioate decarboxylase				1	1
hpaB	K00483	4-hydroxyphenylacetate 3-monooxygenase				1	3
hpaC	K00484	flavin reductase (NADH)
hpaE	K00151	5-carboxymethyl-2-hydroxymuconic-semialdehyde dehydrogenase		1		2
mhpD	K02554	2-keto-4-pentenoate hydratase			1
mhpE	K01666	4-hydroxy 2-oxovalerate aldolase	2	2		5	3
mhpF	K04073	acetaldehyde dehydrogenase		2		2	1
nahAa	K14581	naphthalene 1,2-dioxygenase ferredoxin reductase component	5	7	3	6
nahAb	K14578	naphthalene 1,2-dioxygenase ferredoxin component
nahAc	K14579	naphthalene 1,2-dioxygenase subunit alpha				6	3
nahD	K14584	2-hydroxychromene-2-carboxylate isomerase		1		1	1
nahE	K14585	trans-o-hydroxybenzylidenepyruvate hydratase-aldolase				2	2
praC	K01821	4-oxalocrotonate tautomerase		1			1
tmoA	K15760	toluene monooxygenase system protein A
xylL	K05783	dihydroxycyclohexadiene carboxylate dehydrogenase				1	1
xylX	K05549	benzoate/toluate 1,2-dioxygenase subunit alpha				1	3
xylY	K05550	benzoate/toluate 1,2-dioxygenase subunit beta
xylZ	K05784	benzoate/toluate 1,2-dioxygenase reductase component
Other enzymes
hao	K10535	hydroxylamine dehydrogenase	1	3
mmoC	K16161	methane monooxygenase component C	2	5	1	3
napA	K02567	nitrate reductase (cytochrome)	6	17	3	6	7
napB	K02568	nitrate reductase (cytochrome), electron transfer subunit
narG	K00370	nitrate reductase alpha chain	1	9	1	3	2
narH	K00371	nitrate reductase / nitrite oxidoreductase, beta subunit		3	1	4	1
narI	K00374	nitrate reductase gamma subunit		1
nirA	K00366	ferredoxin-nitrite reductase	4	12	2	5	3
nirB	K00362	nitrite reductase	4	12	2	11	11
nirD	K00363	nitrite reductase	3	11	1	8	10
nirK	K02575	MFS transporter, NNP family, nitrate/nitrite transporter	11	36	5	11	4
nirS	K15864	nitrite reductase (NO-forming) / hydroxylamine reductase	4	12	2	5	3
norB	K04561	nitric oxide reductase subunit B		1		1
norC	K02305	nitric oxide reductase subunit C	2	4	1		1
nosZ	K00376	nitrous-oxide reductase		10	1	3	1
pmoA	K10944	methane/ammonia monooxygenase subunit A				1	2
pmoB	K10945	methane/ammonia monooxygenase subunit B				1	3
pmoC	K10946	methane/ammonia monooxygenase subunit C					1
